# Supplementary material for: D-Aspartate Depletion Perturbs Steroidogenesis and Spermatogenesis in Mice
Source: Biomolecules. 2023 Mar 30;13(4):621. doi: 10.3390/biom13040621 (PMC10136051; doi:10.3390/biom13040621)
Supplement: Supplementary file 1 [file biomolecules-13-00621-s001.zip]

Archive with 1 entries (1 files):
- biomolecules-2266297-supplementary.pdf
